# Supplementary material for: Sensory prediction errors in the human midbrain signal identity violations independent of perceptual distance
Source: eLife. 2019 Apr 5;8:e43962. doi: 10.7554/eLife.43962 (PMC6450666; doi:10.7554/eLife.43962)
Supplement: Figure 1—source data 1. [file elife-43962-fig1-data1.xlsx]

## Sheet: Figure 1-Source Data 1
Pleasantenss ratings
Subject	Sweet 1	Sweet 2	Savory 2	Savory 2
1	4.86957	3.72464	5.11594	4.52174
2	5.5942	6.53623	7.71014	5.68116
3	7.05797	6.68116	4.56522	2.92754
4	3.84058	4.56522	1.98551	6.82609
5	4.66667	2.76812	4.28986	4.69565
6	2.4058	4.44928	3.63768	4.66667
7	5.26087	6.30435	7.15942	6.4058
8	0.173913	4.10145	1.75362	1.63768
9	5.3913	5.88406	4.3913	4.05797
10	0.101449	-1.68116	1.14493	3.66667
11	4.63768	5.23188	4.91304	4.15942
12	5.31884	1.7971	-0.0724638	-0.0869565
13	4.66667	5.21739	6.88406	5.68116
14	9.91304	7.33333	5.05797	7.3913
15	8.30435	3.76812	3.27536	5.27536
16	5.86957	6.18841	4.3913	4.26087
17	3.13043	7.5942	3.04348	-0.434783
18	6.85507	4.88406	1.68116	4.47826
19	7.15942	6.17391	2.81159	2.52174
