# Supplementary material for: Sensory prediction errors in the human midbrain signal identity violations independent of perceptual distance
Source: eLife. 2019 Apr 5;8:e43962. doi: 10.7554/eLife.43962 (PMC6450666; doi:10.7554/eLife.43962)
Supplement: Figure 1—source data 2. [file elife-43962-fig1-data2.xlsx]

## Sheet: Figure 1-Source Data 2
Pairwise similarity ratings (z-scored) for odor pairs
Subject	Within-category	Between-category
1	1.20257	-0.601283
2	1.32166	-0.660829
3	1.02673	-0.513363
4	1.22881	-0.614405
5	0.643081	-0.32154
6	1.28416	-0.642079
7	1.10946	-0.554731
8	0.469973	-0.234986
9	1.3468	-0.6734
10	-0.248384	0.124192
11	0.236519	-0.118259
12	1.34309	-0.671543
13	0.846052	-0.423026
14	0.876011	-0.438006
15	0.277377	-0.138688
16	1.30079	-0.650393
17	0.822008	-0.411004
18	0.915817	-0.457908
19	-0.480838	0.240419
