# Supplementary material for: Sensory prediction errors in the human midbrain signal identity violations independent of perceptual distance
Source: eLife. 2019 Apr 5;8:e43962. doi: 10.7554/eLife.43962 (PMC6450666; doi:10.7554/eLife.43962)
Supplement: Figure 1—source data 3. [file elife-43962-fig1-data3.xlsx]

## Sheet: Figure 1-Source Data 3
Percentage correct odor discriminations
Subject	Within-category	Between-category
1	1	1
2	0.875	1
3	0.5	1
4	0.875	1
5	0.875	1
6	0.875	1
7	1	1
8	1	0.75
9	1	1
10	1	1
11	0.75	1
12	0.875	1
13	0.875	1
14	0.875	1
15	1	1
16	0.875	1
17	1	1
18	1	0.875
19	1	1
