# Supplementary material for: Sensory prediction errors in the human midbrain signal identity violations independent of perceptual distance
Source: eLife. 2019 Apr 5;8:e43962. doi: 10.7554/eLife.43962 (PMC6450666; doi:10.7554/eLife.43962)
Supplement: Figure 1—source data 4. [file elife-43962-fig1-data4.xlsx]

## Sheet: Figure 1-Source Data 4
MDS distances
Subject	Sweet 1 dimension 1	Sweet 1 dimension 2	Sweet 2 dimension 1	Sweet 2 dimension 2	Savory 1 dimension 1	Savory 1 dimension 2	Savory 2 dimension 1	Savory 2 dimension 2
1	0.299316	0.00879866	0.299316	0.00879866	-0.290172	-0.319867	-0.30846	0.30227
2	0.429245	0.155528	0.408487	-0.12257	-0.39978	-0.100901	-0.437953	0.0679436
3	0.400863	0.306608	0.38544	-0.263345	-0.386396	-0.0930481	-0.399906	0.0497853
4	0.423463	0.13675	0.401198	-0.107735	-0.381409	-0.153655	-0.443252	0.124639
5	0.395748	0.381588	0.315516	-0.315111	-0.345523	-0.0766382	-0.36574	0.0101608
6	0.306794	0.0766988	0.358249	-0.0626642	-0.34776	-0.314079	-0.317284	0.300044
7	0.171868	0.126245	0.478211	-0.211154	-0.314123	0.181899	-0.335956	-0.0969896
8	0.102316	0.0684703	0.514518	-0.19133	-0.302717	0.16638	-0.314117	-0.0435202
9	0.348026	0.00211012	0.338616	-0.00285588	-0.265364	-0.247523	-0.421277	0.248268
10	0.0613591	0.246105	0.39512	-0.284819	-0.359778	-0.243023	-0.0967006	0.281738
11	0.108255	-0.0610615	0.350264	-0.0022815	-0.247201	-0.270079	-0.211318	0.333422
12	0.404936	0.0336106	0.404631	-0.0108699	-0.403194	-0.0640675	-0.406374	0.0413267
13	0.293329	0.414185	0.330475	-0.384046	-0.31448	-0.0125022	-0.309325	-0.0176367
14	0.32346	0.38975	0.350515	-0.355207	-0.343711	-0.0126535	-0.330264	-0.0218901
15	0.453922	0.369133	0.194165	-0.264901	-0.246084	-0.18804	-0.402004	0.0838072
16	0.289054	0.280253	0.311545	-0.312918	-0.125704	0.102494	-0.474896	-0.0698289
17	0.345018	0.271698	0.264908	-0.213311	-0.285707	-0.342623	-0.324219	0.284235
18	0.27728	0.195117	0.226418	-0.0978217	-0.43118	0.121395	-0.0725175	-0.21869
19	0.0550191	0.256004	0.0584395	-0.170971	-0.26532	-0.0205762	0.151861	-0.0644575
