# Supplementary material for: Sensory prediction errors in the human midbrain signal identity violations independent of perceptual distance
Source: eLife. 2019 Apr 5;8:e43962. doi: 10.7554/eLife.43962 (PMC6450666; doi:10.7554/eLife.43962)
Supplement: Figure 2—source data 1. [file elife-43962-fig2-data1.xlsx]

## Sheet: Figure 2-Source Data 1
Percentage correct odor prediction responses
	Trials from within-catgeory reversal								Trials from between-catgeory reversal
Subject	-3	-2	-1	0	1	2	3		-3	-2	-1	0	1	2	3
1	0.375	0.125	0.5	0	0.375	0.25	0.5		0.4375	0.5625	0.5	0.0625	0.625	0.25	0.5625
2	0.75	1	1	0	0.875	0.875	0.75		0.9375	0.6875	0.875	0	0.9375	0.8125	0.875
3	0.857143	1	0.714286	0	0.571429	0.428571	0.857143		0.588235	0.647059	0.823529	0	0.647059	0.705882	0.764706
4	0.714286	0.571429	0.428571	0.428571	0.571429	0.857143	0.714286		0.588235	0.882353	0.411765	0	0.705882	0.647059	0.529412
5	0.625	0.75	0.625	0.25	0.5	0.75	0.375		0.6875	0.5625	0.4375	0	0.6875	0.5625	0.5625
6	1	1	1	0	0.75	0.625	0.875		0.75	0.875	0.9375	0	0.9375	0.9375	0.875
7	0.888889	0.888889	1	0	0.888889	1	0.888889		0.866667	0.933333	0.866667	0	0.933333	0.866667	0.933333
8	1	1	1	0	0.75	0.875	0.875		0.875	0.9375	1	0	0.9375	1	1
9	0.571429	1	0.857143	0.142857	1	0.857143	1		0.823529	0.882353	0.823529	0.117647	0.882353	0.823529	0.705882
10	1	1	0.857143	0.142857	0.857143	0.571429	0.714286		0.823529	0.882353	0.647059	0.117647	0.882353	0.882353	0.823529
11	0.666667	0.666667	0.666667	0	0.555556	0.555556	0.555556		0.466667	0.666667	0.666667	0	0.6	0.533333	0.6
12	0.5	0.5	0.5	0.5	0.375	0.375	0.25		0.375	0.375	0.4375	0	0.4375	0.5	0.4375
13	0.571429	0.571429	0.428571	0.428571	0.571429	0.571429	0.714286		0.588235	0.529412	0.529412	0	0.470588	0.470588	0.470588
14	1	1	0.875	0	1	1	1		1	1	1	0.0625	1	1	1
15	0	0.125	0.75	0.125	0.5	0.375	0.5		0.4375	0.5	0.5	0.125	0.1875	0.125	0.3125
16	0.714286	0.714286	0.571429	0.428571	0.571429	0.857143	0.857143		0.764706	0.882353	0.882353	0	0.882353	0.764706	0.882353
17	0.5	0.625	1	0.25	0.25	0.375	0.625		0.5	0.5625	0.6875	0.0625	0.5625	0.375	0.8125
18	0.75	0.75	1	0	0.625	0.75	0.75		0.6875	0.875	0.75	0.0625	0.75	0.875	0.8125
19	0.888889	0.888889	1	0	0.777778	0.777778	0.888889		0.866667	0.933333	0.8	0	0.666667	0.733333	1
