# Supplementary material for: Sensory prediction errors in the human midbrain signal identity violations independent of perceptual distance
Source: eLife. 2019 Apr 5;8:e43962. doi: 10.7554/eLife.43962 (PMC6450666; doi:10.7554/eLife.43962)
Supplement: Figure 2—source data 2. [file elife-43962-fig2-data2.xlsx]

## Sheet: Figure 2-Source Data 1
Percentage correct odor identification responses
	Trials from within-catgeory reversal								Trials from between-catgeory reversal
Subject	-3	-2	-1	0	1	2	3		-3	-2	-1	0	1	2	3
1	0.25	0.5	0.375	0.375	0.375	0.625	0.75		0.4375	0.5	0.5625	0.5625	0.5	0.3125	0.3125
2	1	1	1	1	0.875	0.875	1		0.9375	0.875	0.8125	0.8125	0.9375	0.9375	0.9375
3	1	0.714286	1	0.571429	0.714286	0.714286	0.857143		0.764706	0.823529	0.941176	0.823529	0.882353	0.764706	0.705882
4	0.714286	0.571429	0.571429	0.714286	0.857143	0.857143	0.571429		0.823529	0.705882	0.705882	0.823529	0.823529	0.647059	0.882353
5	0.875	0.875	0.625	0.625	0.75	0.75	0.625		0.5625	0.75	0.5625	0.625	0.625	0.6875	0.625
6	1	1	1	0.75	0.875	1	0.875		0.9375	1	0.9375	1	0.9375	0.9375	1
7	1	0.888889	0.888889	1	0.888889	1	1		0.866667	1	0.933333	0.933333	0.866667	1	1
8	1	1	1	0.875	1	1	0.875		0.9375	1	0.9375	1	0.9375	1	1
9	1	1	1	1	1	1	1		1	1	0.941176	0.941176	1	0.941176	0.941176
10	1	0.857143	0.857143	1	1	1	1		0.941176	0.941176	0.941176	1	0.941176	0.823529	0.882353
11	0.777778	0.666667	0.777778	0.777778	0.777778	0.777778	0.666667		0.733333	0.8	0.733333	0.666667	0.733333	0.6	0.733333
12	0.375	0.5	0.5	0.5	0.375	0.375	0.375		0.5	0.4375	0.375	0.4375	0.5625	0.5	0.375
13	0.571429	0.714286	0.571429	0.571429	0.571429	0.714286	0.714286		0.588235	0.529412	0.529412	0.470588	0.470588	0.470588	0.529412
14	1	1	1	1	1	1	1		1	1	1	1	0.9375	1	1
15	0.875	0.625	0.75	1	0.75	0.625	0.875		0.5625	0.75	0.625	0.6875	0.625	0.75	0.625
16	0.714286	0.571429	0.571429	0.714286	0.857143	0.857143	0.857143		0.882353	0.882353	0.882353	0.764706	0.882353	0.882353	0.882353
17	1	0.875	0.875	0.875	0.625	0.75	0.75		0.75	0.6875	0.75	0.75	0.9375	0.875	0.9375
18	0.875	1	0.875	0.875	0.875	1	1		0.9375	1	1	0.9375	0.875	1	1
19	1	1	0.888889	0.888889	0.888889	0.888889	0.888889		1	0.8	0.8	0.733333	0.866667	1	0.933333
