# Supplementary material for: Sensory prediction errors in the human midbrain signal identity violations independent of perceptual distance
Source: eLife. 2019 Apr 5;8:e43962. doi: 10.7554/eLife.43962 (PMC6450666; doi:10.7554/eLife.43962)
Supplement: Figure 2—figure supplement 1—source data 1. [file elife-43962-fig2-figsupp1-data1.xlsx]

## Sheet: Figure 2-suppl 1-Source Data 1
Response times for prediction responses
	Trials from within-catgeory reversal								Trials from between-catgeory reversal
Subject	-3	-2	-1	0	1	2	3		-3	-2	-1	0	1	2	3
1	974.75	783.375	917.5	808.5	966.875	695.375	779.75		821.5	758.125	871.688	918.5	844.562	822	875.625
2	843	951.375	917.375	858.25	740.25	941.25	1043.25		940.312	1071.38	926.938	856.188	955.5	865.312	1041.69
3	1092.43	1203.14	1014.14	916.143	1098.57	1010.86	975.286		1154.76	1052.76	1076.82	1094.94	1343.06	1168.59	1100.88
4	966.429	919.143	1366.43	1456	1340.71	995	1377		1174.53	1131.06	1004.41	1351.06	1275.65	1115.94	1049.71
5	1186	1362.38	1155.12	1439.88	1222.12	1438.5	1135.38		1061.88	1233.73	1232.12	1026.56	1133.38	1218.87	1398.67
6	1031	992.25	1119.88	1076	992.875	1044.25	1127.12		1083.38	1192.25	1031.44	1014.62	995.562	1027.62	1149.44
7	1564.62	1455.62	1170	1370.78	1184.67	1674.56	1646.75		1220.64	1438.87	1503.36	1461.33	1556	1410.07	1400.5
8	978.25	1571.88	1180.75	1240.5	901.125	1030.25	1018.12		1080.56	1217.75	1083	1265.5	1147.69	1222.38	1106.56
9	1443.43	1302.71	1375.29	1013.14	1329.43	1426.57	1273.86		1415.18	1217.71	1204.47	1371.24	1172.71	1290	1415.18
10	1177.86	1294.43	1413.14	1298.14	1493.71	1228.14	1793.71		1411.88	1509.18	1558.24	1304.12	1458.65	1332.82	1482.18
11	978.143	1161.17	1393.43	1237.71	956.4	1190.43	1477.67		1174.5	1077.67	1513.36	988.545	1247.73	1023.4	1443.73
12	1695.5	1373.12	1235.5	1266.62	1455.62	1920.25	1317		1528.69	1412	1380.88	1553.81	1356.5	1467.31	1475
13	874	724.143	905.143	789.714	887.857	720	692		820.353	739.824	784.941	758.176	919.471	761.765	811.059
14	949.375	1233	888.625	1196.75	943.875	1063.62	996.75		1060.5	1071.81	1168.38	1429.5	971	1079.94	1288.31
15	1428.5	1283.62	1154.25	1478	1251.38	1163.62	1042		1141.25	1053.75	1243.94	1320.19	1283.12	1271.25	1420.12
16	1834.14	1280.14	896	1096.86	1321.57	1148.71	1389		1454.41	1208.18	1137.29	1194.71	1295.47	1438.24	1089.94
17	1545.88	2587.5	1698.12	1668.38	2020.38	1539.25	2159.75		1872.06	1855.2	1887.31	1809.44	1646.33	1910.87	1870.12
18	888.714	1044	954.875	897.429	1303.62	1140.25	1490		1184.06	1229.44	1445.67	1146.07	1237	1032.8	1054.93
19	1308.67	1426.67	1238.44	1042.56	1157.11	1299	1554.12		1570.07	1184.27	1457.5	1060.86	1072.79	1386.4	967.533
