# Supplementary material for: Sensory prediction errors in the human midbrain signal identity violations independent of perceptual distance
Source: eLife. 2019 Apr 5;8:e43962. doi: 10.7554/eLife.43962 (PMC6450666; doi:10.7554/eLife.43962)
Supplement: Figure 2—figure supplement 1—source data 2. [file elife-43962-fig2-figsupp1-data2.xlsx]

## Sheet: Figure 2-suppl 1-Source Data 2
Response times for identification responses
	Trials from within-catgeory reversal								Trials from between-catgeory reversal
Subject	-3	-2	-1	0	1	2	3		-3	-2	-1	0	1	2	3
1	738.875	921.875	853.75	1108.5	972.75	923.625	976		869.688	952.867	910.75	932.625	1020.56	844.25	887.533
2	745.125	789.75	839.75	818.375	944.75	931.625	629.75		758.312	824.75	836.312	984.625	871.188	711.625	773.938
3	968.429	1298.29	1134.57	1098.43	1099.86	1083.29	1059.14		1108.82	996.235	986.412	1099.65	1130.35	888.176	1310.65
4	1183.14	1177.14	1201.71	1195.14	1131.86	1083.86	1125.29		1061.88	1046.18	1133.88	1117.18	1009.65	1049.82	1042.47
5	1132.75	841.125	1104.25	1420.75	893.25	1141.12	933.75		1077.81	1000.56	1054.94	1172.6	1040.73	1013.31	916.562
6	1157.25	982.625	1058.38	1218.38	1257.25	1386.25	1152.12		1220.94	1033.81	1011.69	1154.12	1143	1112.94	1021.81
7	1131.89	1381.12	1000.5	1400.56	1237.12	1359.78	1121.89		1337.08	1150.93	1077.79	1166.93	1203.85	1200.07	1189.8
8	1394.38	1340.25	1163.38	1042.5	1449.75	1222.5	1292.38		1098.75	1206.06	1053.5	1349.75	1180.4	1322.5	1099
9	1229.86	1137.14	1248.86	1233.71	1113.71	1377.86	1263.86		1123.88	1335.29	1337.76	1442.47	1230.76	1267.06	1341.41
10	934.714	1186.29	1447.57	1425.29	1193.71	1533.57	1153.14		1217.94	1333.18	1301.35	1262.53	1223.41	1239.59	1354.12
11	1075.86	1041.71	956.714	888.143	824.429	908.571	1086.67		1046	874.667	931.909	1101.91	960.909	1109.91	974.091
12	1372	1065.12	1213.75	1399	1062	1454.5	1003.25		1175	1221.31	1094.19	1368.12	1365.88	1198.81	1295.38
13	1092	645.429	674.286	747.429	960.857	699	802.857		804.176	754.294	745.941	786.471	905.471	734.353	730.706
14	868.125	892.625	858.5	1120.12	1008.25	982.25	878.75		954.5	964.438	913.438	1128.44	1015.62	965.25	855.125
15	963.625	1000.75	1397.25	816.125	857.125	1077.71	911.75		1099.4	977.562	1110	1031	884.375	811.438	1133.69
16	1049.29	1278	1055.14	1375.43	1459.29	1205	1111.86		1191.88	1298.76	1185.35	1480.59	1158.76	1176.71	1084.41
17	1349.25	1375.38	1812	1533.38	1606.5	1223.43	1557.62		1712	1510	1512.94	1461.69	1333.62	1521.06	1494.62
18	1284.62	899.25	954.5	1200.5	1395.88	1044.62	1204.75		1104	1379.38	1062.25	1256.25	1053.6	1214.69	977.375
19	850.778	1226.89	1170	1014.67	1089.44	1042.22	996.222		1015.33	886.867	987.333	1221.73	1065.86	890.667	1063.6
