# Supplementary material for: Sensory prediction errors in the human midbrain signal identity violations independent of perceptual distance
Source: eLife. 2019 Apr 5;8:e43962. doi: 10.7554/eLife.43962 (PMC6450666; doi:10.7554/eLife.43962)
Supplement: Figure 2—figure supplement 2—source data 1. [file elife-43962-fig2-figsupp2-data1.xlsx]

## Sheet: Figure 2-suppl 2-Source Data 1
Sniff trace (in ms)
	non-reversal
Subject	1	2	3	4	5	6	7	8	9	10	11	12	13	14	15	16	17	18	19	20	21	22	23	24	25	26	27	28	29	30	31	32	33	34	35	36	37	38	39	40	41	42	43	44	45	46	47	48	49
1	0.020319	0.0201087	0.0199072	0.0197476	0.0195733	0.0194004	0.019249	0.0190961	0.0189398	0.0187813	0.0186252	0.0184777	0.01833	0.018181	0.0180334	0.0178851	0.0177407	0.0176014	0.0174648	0.0173273	0.0171952	0.0170641	0.0169374	0.0168179	0.0166997	0.0165848	0.016477	0.0163709	0.0162722	0.016179	0.0160889	0.0160022	0.0159194	0.015839	0.0157627	0.0156879	0.0156155	0.0155422	0.0154686	0.0153973	0.0153258	0.0152521	0.0151789	0.0151037	0.015028	0.0149503	0.0148723	0.0147933	0.0147121
2	0.000557323	0.000563616	0.000573828	0.000585415	0.000594349	0.000604113	0.000611503	0.000622167	0.000632962	0.000644155	0.000653335	0.000662876	0.000671566	0.000679376	0.000685914	0.000690878	0.000695236	0.00069845	0.000700628	0.000701206	0.000701309	0.000700546	0.000698408	0.000695187	0.000690789	0.000685569	0.000680102	0.000673543	0.000667091	0.00066007	0.000652996	0.000645471	0.000637711	0.00062978	0.000621976	0.000614055	0.000606371	0.000598644	0.000591351	0.000583713	0.000576311	0.000568923	0.000561682	0.000554642	0.000547661	0.000540583	0.000533534	0.000526602	0.000519865
3	-7.86089e-05	-7.86285e-05	-7.84801e-05	-7.83018e-05	-7.61389e-05	-7.35366e-05	-7.26585e-05	-7.34932e-05	-7.48391e-05	-7.73393e-05	-7.78693e-05	-7.86072e-05	-8.03183e-05	-8.07092e-05	-8.04925e-05	-8.01143e-05	-7.92973e-05	-7.75312e-05	-7.57287e-05	-7.33076e-05	-7.0607e-05	-6.67775e-05	-6.24217e-05	-5.75534e-05	-5.20778e-05	-4.63174e-05	-4.05926e-05	-3.50856e-05	-2.95485e-05	-2.37259e-05	-1.83566e-05	-1.32353e-05	-8.61366e-06	-4.44764e-06	-3.64372e-07	3.93076e-06	8.07036e-06	1.21693e-05	1.64293e-05	2.04186e-05	2.43459e-05	2.81544e-05	3.15829e-05	3.45694e-05	3.73438e-05	3.92478e-05	4.08039e-05	4.19002e-05	4.2407e-05
4	0.00703421	0.00699102	0.00694283	0.00687958	0.00681131	0.00673391	0.00664099	0.00655213	0.00646074	0.00636167	0.00626428	0.00616051	0.00605588	0.00594921	0.0058435	0.0057402	0.00563924	0.00554309	0.00544555	0.00535166	0.00525813	0.00517015	0.00508421	0.00500431	0.00492663	0.00485364	0.00478313	0.00471643	0.00465425	0.00459527	0.00454021	0.00449128	0.00444675	0.00440531	0.00436758	0.00433344	0.00430344	0.00427525	0.00424938	0.00422565	0.00420405	0.00418187	0.00416254	0.00414515	0.00412871	0.00411371	0.00409926	0.0040865	0.00407301
5	0.00141434	0.00142121	0.00143337	0.00144639	0.00146236	0.00147787	0.00149094	0.00150582	0.00152067	0.00153399	0.0015476	0.00155857	0.00157162	0.00158418	0.00159563	0.0016062	0.00161592	0.00162657	0.00163546	0.00164327	0.00164877	0.00165314	0.00165643	0.00165808	0.00165796	0.00165588	0.00165297	0.00164822	0.00164175	0.00163353	0.00162353	0.00161204	0.0015989	0.00158364	0.0015671	0.00154882	0.00152955	0.00150861	0.00148676	0.00146409	0.00144135	0.00141771	0.00139396	0.00136949	0.00134541	0.00132155	0.00129826	0.00127537	0.00125319
6	0.0156277	0.0155902	0.0155424	0.0155087	0.0154694	0.0154345	0.0154025	0.0153662	0.0153294	0.015284	0.0152391	0.0151957	0.0151493	0.0151037	0.0150569	0.0150074	0.0149556	0.0149045	0.014853	0.0147996	0.0147463	0.0146936	0.0146401	0.0145855	0.0145327	0.0144786	0.0144256	0.0143714	0.0143178	0.0142646	0.0142126	0.0141612	0.0141099	0.0140588	0.0140079	0.0139565	0.0139059	0.0138542	0.0138029	0.0137518	0.0137004	0.0136491	0.0135979	0.0135457	0.0134926	0.0134389	0.0133844	0.01333	0.0132746
7	0.00358431	0.00359505	0.00358876	0.00359188	0.00361199	0.00362776	0.00365574	0.00368389	0.00371848	0.00375359	0.00378943	0.00382328	0.00385699	0.00388603	0.00391163	0.00393475	0.00395458	0.00396725	0.0039757	0.00398018	0.00398246	0.00397998	0.00397375	0.00396618	0.00395723	0.00394613	0.00393525	0.00392371	0.00391281	0.00390364	0.00389802	0.00389327	0.00388891	0.00388703	0.00388691	0.00388597	0.00388608	0.00388542	0.00388511	0.00388389	0.00388273	0.00388025	0.00387799	0.00387596	0.00387284	0.00386951	0.00386528	0.00386098	0.00385585
8	0.00298001	0.00299015	0.0029977	0.00301061	0.00302129	0.00303291	0.00304559	0.00305603	0.00306859	0.00308129	0.00309221	0.0031023	0.00311377	0.00312512	0.00313401	0.00314207	0.00314882	0.00315539	0.0031599	0.00316227	0.00316413	0.00316489	0.00316493	0.00316449	0.00316429	0.00316291	0.00316203	0.00316113	0.00315972	0.00315773	0.00315612	0.00315386	0.00315153	0.00314914	0.00314627	0.00314352	0.00314014	0.00313642	0.00313267	0.00312888	0.00312448	0.00312009	0.0031151	0.00310948	0.0031034	0.0030966	0.00308905	0.00308096	0.0030718
9	0.00363314	0.00362625	0.00361637	0.00361058	0.00360414	0.00359743	0.00359404	0.00359027	0.0035881	0.00358399	0.00358018	0.00357834	0.00357586	0.00357438	0.00357384	0.00357465	0.00357546	0.0035787	0.00358168	0.00358583	0.00359018	0.0035946	0.0035985	0.00360089	0.00360232	0.00360193	0.0036001	0.0035961	0.00358998	0.00358204	0.00357174	0.00355907	0.00354461	0.00352877	0.00351117	0.0034927	0.00347324	0.00345313	0.00343229	0.00341089	0.0033887	0.00336626	0.00334312	0.00331907	0.00329502	0.0032699	0.00324396	0.0032176	0.00319
10	-0.0134454	-0.0133379	-0.0132216	-0.0131051	-0.0129943	-0.0128862	-0.0127813	-0.0126738	-0.0125651	-0.0124575	-0.0123525	-0.0122501	-0.0121494	-0.0120489	-0.0119475	-0.0118512	-0.0117568	-0.0116642	-0.0115731	-0.0114836	-0.0113967	-0.011311	-0.0112285	-0.0111495	-0.0110722	-0.0109979	-0.0109272	-0.0108597	-0.010795	-0.0107322	-0.0106728	-0.0106143	-0.0105577	-0.0105014	-0.0104464	-0.0103918	-0.0103388	-0.010287	-0.0102364	-0.0101856	-0.0101345	-0.0100853	-0.010035	-0.0099849	-0.00993469	-0.00988446	-0.00983438	-0.00978357	-0.00973245
11	0.00469041	0.00479638	0.00491248	0.0050116	0.00511157	0.00520873	0.00528997	0.00535932	0.00541409	0.0054626	0.00550662	0.00554578	0.00557284	0.00559786	0.0056136	0.00562411	0.00562752	0.00562939	0.00562935	0.0056223	0.00561184	0.00559738	0.00557919	0.00555824	0.00553131	0.00550003	0.00546468	0.00542655	0.0053843	0.00534034	0.0052912	0.00524146	0.00519045	0.00513794	0.00508406	0.00502974	0.00497502	0.00492102	0.00486873	0.00481581	0.00476316	0.00471457	0.004667	0.00462103	0.00457736	0.00453583	0.00449717	0.00446072	0.00442585
12	0.0092592	0.00923381	0.00920545	0.00917539	0.00914503	0.00911513	0.00908529	0.00905405	0.00902243	0.00899053	0.00895699	0.00892206	0.0088877	0.0088537	0.00881939	0.00878525	0.00875078	0.00871616	0.00868153	0.00864805	0.00861419	0.00858059	0.00854721	0.00851423	0.00848186	0.00844964	0.00841801	0.00838683	0.0083556	0.00832439	0.00829371	0.00826302	0.00823213	0.00820148	0.00817045	0.00813899	0.0081071	0.00807458	0.00804137	0.00800737	0.00797234	0.00793651	0.00789991	0.00786253	0.00782451	0.00778583	0.00774669	0.00770696	0.0076671
13	-0.00471635	-0.00474591	-0.00476441	-0.00480363	-0.00484992	-0.00489408	-0.00493258	-0.00496371	-0.00499824	-0.00503097	-0.00505495	-0.00506475	-0.00506296	-0.00504998	-0.00501999	-0.00497313	-0.00491849	-0.00485511	-0.00478386	-0.0046979	-0.00460755	-0.00450607	-0.00439888	-0.00428962	-0.0041786	-0.00406556	-0.00395597	-0.00384551	-0.00373598	-0.00362927	-0.00352576	-0.00342483	-0.00332776	-0.00323333	-0.00313956	-0.00304753	-0.00295629	-0.00286706	-0.0027771	-0.00268548	-0.00259181	-0.00249795	-0.00240387	-0.00230847	-0.00221005	-0.00210969	-0.00200878	-0.00190631	-0.0018036
14	-0.00142978	-0.00144776	-0.00146399	-0.00147889	-0.00148752	-0.00149636	-0.00150446	-0.00151035	-0.00151416	-0.00151476	-0.00151343	-0.00151099	-0.00150787	-0.00150505	-0.00150001	-0.00149475	-0.00148943	-0.00148405	-0.00147964	-0.00147519	-0.00147107	-0.00146783	-0.00146504	-0.00146351	-0.0014624	-0.00146357	-0.00146549	-0.00146869	-0.00147383	-0.00148039	-0.00148841	-0.00149776	-0.00150826	-0.00152003	-0.00153247	-0.00154626	-0.00155995	-0.0015739	-0.00158805	-0.00160199	-0.0016157	-0.00162925	-0.0016421	-0.00165495	-0.00166765	-0.00168105	-0.00169469	-0.00170833	-0.00172206
15	-0.00129999	-0.00129522	-0.00128102	-0.0012759	-0.00126616	-0.00124936	-0.00123054	-0.0012141	-0.00119683	-0.00117563	-0.00115402	-0.00113109	-0.00110626	-0.00108166	-0.00105739	-0.0010334	-0.00100964	-0.000985937	-0.000961677	-0.000937876	-0.000914688	-0.00089002	-0.000865591	-0.000840113	-0.000815295	-0.000790514	-0.000765695	-0.000742402	-0.000719834	-0.000699312	-0.000680856	-0.000664852	-0.000650932	-0.00063904	-0.000629796	-0.000622976	-0.000617634	-0.000613769	-0.000612036	-0.000610835	-0.000610908	-0.000611778	-0.000613442	-0.000615847	-0.000618737	-0.000622077	-0.000625739	-0.000629367	-0.000633383
16	0.000616369	0.000592549	0.000576307	0.000557083	0.000537113	0.00051799	0.000499475	0.000481626	0.000463049	0.000445792	0.000428865	0.000412563	0.000397343	0.000382477	0.000368346	0.000355088	0.000341889	0.000329545	0.00031715	0.000304829	0.000292832	0.000279593	0.000265955	0.000252111	0.000237417	0.000222618	0.000207145	0.000190799	0.000174397	0.00015743	0.000140092	0.000122633	0.000105133	8.79856e-05	7.0749e-05	5.40157e-05	3.75357e-05	2.14658e-05	5.71759e-06	-9.4556e-06	-2.41238e-05	-3.82156e-05	-5.18536e-05	-6.49417e-05	-7.73191e-05	-8.91055e-05	-0.000100503	-0.000111214	-0.000121709
17	0.0122028	0.0122328	0.0122266	0.0122151	0.0121884	0.0121516	0.0121229	0.0120884	0.0120534	0.0120153	0.011965	0.0119209	0.0118738	0.0118263	0.0117767	0.0117254	0.0116785	0.0116324	0.0115924	0.0115545	0.0115198	0.011488	0.0114625	0.0114381	0.0114178	0.0113954	0.0113726	0.0113473	0.0113232	0.0112962	0.0112683	0.0112349	0.0111937	0.0111497	0.0111035	0.0110562	0.0110047	0.0109479	0.0108895	0.0108279	0.0107631	0.0106987	0.0106289	0.0105592	0.0104918	0.0104234	0.0103549	0.0102883	0.0102248
	within-catgeory
Subject	1	2	3	4	5	6	7	8	9	10	11	12	13	14	15	16	17	18	19	20	21	22	23	24	25	26	27	28	29	30	31	32	33	34	35	36	37	38	39	40	41	42	43	44	45	46	47	48	49
	0.0327904	0.032857	0.0329116	0.0328867	0.0328556	0.032838	0.032786	0.0326891	0.0325524	0.0324173	0.0322573	0.0320632	0.0318431	0.0316297	0.0314029	0.0311418	0.0308802	0.0305871	0.0302871	0.0299721	0.0296353	0.0292884	0.0289446	0.0285959	0.0282392	0.027879	0.0275293	0.0271825	0.0268477	0.0265299	0.0262244	0.0259273	0.0256404	0.025371	0.0251019	0.0248482	0.0245989	0.0243511	0.0241071	0.0238666	0.0236383	0.0234191	0.0232105	0.0230139	0.0228203	0.0226354	0.0224608	0.0223014	0.0221469
	0.00866085	0.0086373	0.00858228	0.00853314	0.00849402	0.00845286	0.00840781	0.00836043	0.00831367	0.00827498	0.00823168	0.00819445	0.00816183	0.00812607	0.00809784	0.00806982	0.00804308	0.00801946	0.00799553	0.00797133	0.00794424	0.00791804	0.00789262	0.00786478	0.00783556	0.0078037	0.0077695	0.00773453	0.00769569	0.00765461	0.00761209	0.00756655	0.00751827	0.00746857	0.00741654	0.00736337	0.00730818	0.00725355	0.00719708	0.00714166	0.00708632	0.00703017	0.00697499	0.00692071	0.00686645	0.00681261	0.00675994	0.00670837	0.00665709
	-0.000754064	-0.000740624	-0.00072217	-0.000730067	-0.00073408	-0.000736338	-0.000743491	-0.000756111	-0.000770015	-0.000784815	-0.000803862	-0.000819461	-0.000832433	-0.000844767	-0.000851374	-0.000855804	-0.000857303	-0.000855289	-0.000847267	-0.00083416	-0.000817635	-0.000795523	-0.000771099	-0.000741431	-0.000706392	-0.000668838	-0.000629055	-0.000587976	-0.000545072	-0.000501812	-0.000459473	-0.000415565	-0.000371978	-0.000328119	-0.00028511	-0.000243414	-0.000201881	-0.000160502	-0.00012123	-8.29469e-05	-4.46445e-05	-8.15092e-06	2.75536e-05	6.33945e-05	9.8939e-05	0.000135037	0.000171247	0.000206763	0.00024202
	0.0106085	0.0106698	0.0107204	0.0106995	0.010673	0.0106735	0.0106007	0.0105492	0.0104635	0.0103458	0.0102208	0.0100762	0.0099168	0.00975786	0.00957118	0.00938845	0.00920401	0.0090135	0.00883112	0.00864726	0.00846213	0.00827591	0.00810325	0.00793894	0.00777531	0.00761547	0.00747439	0.00734111	0.00722913	0.00713074	0.007058	0.00700067	0.00696238	0.00694626	0.00694331	0.00695701	0.00698375	0.00702467	0.00707019	0.00712408	0.00717968	0.00723492	0.00728597	0.00733125	0.0073748	0.00741676	0.00745195	0.00747909	0.00750204
	0.00310178	0.00299886	0.00290639	0.00280049	0.00268431	0.00257295	0.00246419	0.00236396	0.00226309	0.00216729	0.00207262	0.00198333	0.00190231	0.00182965	0.00175461	0.00167935	0.00161024	0.00154173	0.00147233	0.00139682	0.00132118	0.00124543	0.00116495	0.00108144	0.000992089	0.000896552	0.000796516	0.000693422	0.000586674	0.000478416	0.000367083	0.000255456	0.000145972	3.7659e-05	-6.73128e-05	-0.000171433	-0.000274772	-0.00037182	-0.00046646	-0.00055689	-0.000643424	-0.000726971	-0.0008059	-0.000882929	-0.00095584	-0.00102605	-0.00109205	-0.00115466	-0.00121516
	0.0176577	0.017515	0.0173136	0.0171668	0.0169892	0.0168056	0.0166053	0.0164008	0.0162039	0.0160076	0.0158118	0.0156239	0.0154245	0.0152324	0.0150218	0.0148133	0.0146093	0.0144089	0.0142092	0.0140079	0.0138094	0.0136215	0.0134331	0.0132593	0.0130963	0.0129482	0.0128149	0.0126963	0.0125957	0.0125111	0.0124482	0.0124007	0.0123699	0.0123505	0.0123438	0.012349	0.0123601	0.0123778	0.012404	0.0124347	0.012463	0.0124932	0.0125202	0.0125441	0.0125632	0.0125796	0.0125899	0.0125961	0.0125969
	-0.00994167	-0.00962154	-0.00950812	-0.00942425	-0.00932365	-0.00923719	-0.00915827	-0.00909984	-0.00903357	-0.00898081	-0.00894337	-0.00891725	-0.00889495	-0.00887122	-0.00884224	-0.00881673	-0.00880488	-0.00879072	-0.00877463	-0.00875998	-0.00874363	-0.00873415	-0.00872532	-0.00871705	-0.00871659	-0.00871365	-0.00871752	-0.00872312	-0.00873862	-0.00876506	-0.00879353	-0.00882952	-0.00887601	-0.00892492	-0.00898125	-0.00904435	-0.00911531	-0.00918555	-0.00925823	-0.00933013	-0.00939837	-0.00946178	-0.0095221	-0.00956996	-0.00961021	-0.00964074	-0.00966216	-0.00967882	-0.00968856
	-0.00292892	-0.0028576	-0.00278973	-0.00273715	-0.00268968	-0.00265865	-0.00262851	-0.00259891	-0.00257574	-0.00255425	-0.0025315	-0.00251006	-0.0024834	-0.00245077	-0.00242054	-0.00239225	-0.00236241	-0.00233128	-0.00230187	-0.0022726	-0.00224849	-0.00222762	-0.00221301	-0.00220608	-0.00220164	-0.00220347	-0.00221183	-0.0022232	-0.00223998	-0.00225985	-0.00227998	-0.0023028	-0.00232807	-0.00235324	-0.00238057	-0.00240843	-0.00243819	-0.0024697	-0.00250417	-0.0025394	-0.00257535	-0.00261195	-0.00264794	-0.00268396	-0.00271826	-0.00275152	-0.00278159	-0.00280975	-0.00283452
	0.0117924	0.0117932	0.0117746	0.0117671	0.0117418	0.0117128	0.0116819	0.0116594	0.0116338	0.0116189	0.0116001	0.0115805	0.0115545	0.0115288	0.0115019	0.0114754	0.0114434	0.0114082	0.0113652	0.0113205	0.0112685	0.0112056	0.0111409	0.0110745	0.0110068	0.0109368	0.0108676	0.0107983	0.0107287	0.0106591	0.0105924	0.0105255	0.0104619	0.0104001	0.0103397	0.0102808	0.0102232	0.010168	0.0101145	0.0100619	0.0100096	0.00995746	0.00990557	0.00985443	0.00980399	0.00975528	0.00970713	0.00965851	0.00960943
	-0.0158396	-0.0157734	-0.0157008	-0.0156411	-0.0156069	-0.0155931	-0.0155828	-0.0155811	-0.0155736	-0.0155823	-0.0156073	-0.0156275	-0.0156441	-0.0156579	-0.0156695	-0.0156793	-0.0156877	-0.0156949	-0.0156984	-0.0156989	-0.0156968	-0.0156902	-0.015684	-0.0156802	-0.0156687	-0.0156579	-0.0156459	-0.0156295	-0.0156106	-0.0155913	-0.0155715	-0.0155483	-0.015516	-0.0154826	-0.0154483	-0.0154144	-0.0153823	-0.0153479	-0.0153165	-0.0152804	-0.0152472	-0.0152144	-0.0151796	-0.0151429	-0.0151057	-0.0150669	-0.0150244	-0.0149807	-0.0149327
	0.0188364	0.0187848	0.0186415	0.0185096	0.0183625	0.0181771	0.0179578	0.0177183	0.0174556	0.0171769	0.016895	0.0165809	0.016256	0.0159164	0.0155532	0.0151988	0.0148307	0.0144709	0.014118	0.0137755	0.0134669	0.0131836	0.0129222	0.0126835	0.0124789	0.0122974	0.0121464	0.0120255	0.0119256	0.0118562	0.0118171	0.0118054	0.011816	0.0118572	0.0119212	0.0120013	0.012108	0.0122208	0.0123459	0.0124737	0.0125997	0.0127199	0.0128287	0.0129248	0.0130091	0.0130711	0.013114	0.013139	0.0131419
	0.0069588	0.00691368	0.00686672	0.00682343	0.00678748	0.00675738	0.0067283	0.00669984	0.00667826	0.00665703	0.00663999	0.00662845	0.00661667	0.00660471	0.00659356	0.00658128	0.00656891	0.0065549	0.00654322	0.00653283	0.00652151	0.00651195	0.00650148	0.00649196	0.0064816	0.00647373	0.00646703	0.00645937	0.00645182	0.00644437	0.00643655	0.0064271	0.00641869	0.00641043	0.00640188	0.00639464	0.00638784	0.00638181	0.00637721	0.00637252	0.00636811	0.00636395	0.00636002	0.00635504	0.00634908	0.0063419	0.00633358	0.00632391	0.00631183
	-0.00515749	-0.0050643	-0.00493745	-0.00473366	-0.00453226	-0.00433196	-0.00417111	-0.00396656	-0.00376345	-0.00357463	-0.00337196	-0.00318101	-0.00300907	-0.00283321	-0.00265425	-0.00248092	-0.00233516	-0.00219782	-0.00208117	-0.0019691	-0.00186708	-0.00176196	-0.00167662	-0.00160314	-0.00154524	-0.00148126	-0.00143096	-0.00139743	-0.00136563	-0.0013311	-0.00130238	-0.00127891	-0.00124857	-0.00122704	-0.00120258	-0.0011861	-0.00118041	-0.00117117	-0.00114883	-0.00112077	-0.00109365	-0.0010735	-0.00104792	-0.00102311	-0.000999006	-0.000972791	-0.000939171	-0.000906585	-0.000877576
	-0.00519366	-0.00524725	-0.00533429	-0.00541017	-0.00546375	-0.00551227	-0.00554949	-0.00557619	-0.00559281	-0.00560842	-0.00561799	-0.00561824	-0.00560918	-0.00559701	-0.00557276	-0.00554056	-0.00550018	-0.00545142	-0.00539413	-0.00532963	-0.00525625	-0.00517912	-0.00509502	-0.00500603	-0.00491502	-0.00482224	-0.00472683	-0.0046311	-0.00453411	-0.00443882	-0.00434598	-0.00425536	-0.00416589	-0.00407831	-0.00399406	-0.00391443	-0.00383752	-0.0037646	-0.00369535	-0.0036302	-0.00356886	-0.00351103	-0.00345648	-0.00340754	-0.00336071	-0.00331767	-0.00327699	-0.00324028	-0.00320845
	0.000861625	0.000882757	0.00095827	0.00100825	0.00108856	0.00116676	0.00123486	0.00132798	0.00140988	0.00149022	0.00156391	0.00163521	0.00170935	0.00177924	0.00184375	0.00191142	0.00197463	0.00203248	0.00208898	0.00214285	0.00219163	0.00224281	0.002287	0.00233005	0.00236617	0.00240073	0.00242841	0.0024542	0.00247831	0.00249793	0.00251543	0.00253007	0.00254213	0.00255183	0.00256022	0.00256742	0.00257352	0.00257783	0.00258276	0.00258753	0.00259071	0.00259593	0.00260029	0.00260454	0.00260801	0.00261269	0.00261599	0.00262045	0.00262479
	0.0101863	0.0101313	0.0100819	0.0100333	0.00998494	0.0099342	0.00987784	0.00981812	0.00975623	0.00969137	0.00962573	0.00955708	0.00948726	0.00941238	0.00933639	0.0092595	0.00918188	0.00910285	0.00902188	0.00894358	0.00886345	0.00878632	0.00870991	0.00863414	0.00856063	0.00849022	0.0084194	0.00835175	0.00828647	0.00822473	0.00816573	0.00811009	0.00805922	0.00801186	0.00796812	0.00792847	0.00789142	0.00785864	0.00783052	0.00780564	0.00778411	0.00776602	0.0077508	0.00773825	0.00772788	0.00772016	0.00771432	0.00771024	0.00770895
	-0.00603491	-0.00569534	-0.00554212	-0.00532993	-0.00518682	-0.00500254	-0.00481144	-0.00460294	-0.00438318	-0.00416621	-0.00396075	-0.00374644	-0.0035334	-0.00329915	-0.00308938	-0.00285428	-0.00262265	-0.00241101	-0.00219453	-0.00199444	-0.00179859	-0.00161104	-0.00143512	-0.00126935	-0.0011084	-0.000947797	-0.000783733	-0.000616585	-0.000443175	-0.000264143	-7.34917e-05	0.000114991	0.000307651	0.000498156	0.000669334	0.000839688	0.000998348	0.00114891	0.00127904	0.00139282	0.00149147	0.00157366	0.00163117	0.00167717	0.00170571	0.00171575	0.00171062	0.00169549	0.00167509
	between-catgeory
Subject	1	2	3	4	5	6	7	8	9	10	11	12	13	14	15	16	17	18	19	20	21	22	23	24	25	26	27	28	29	30	31	32	33	34	35	36	37	38	39	40	41	42	43	44	45	46	47	48	49
	0.0452898	0.0448431	0.0444508	0.0440532	0.0436439	0.0432868	0.0429301	0.0425796	0.0422597	0.0419513	0.0416597	0.0413963	0.0411543	0.0409189	0.0406949	0.0404832	0.0402896	0.0400982	0.0399013	0.0397112	0.039516	0.0393227	0.039129	0.0389311	0.0387204	0.0385017	0.0382744	0.0380444	0.0378007	0.0375494	0.0372927	0.0370254	0.0367582	0.0364857	0.0362188	0.0359533	0.0356928	0.035438	0.0351886	0.0349487	0.0347142	0.0344903	0.0342708	0.0340585	0.033853	0.0336479	0.0334441	0.0332424	0.03304
	0.00105207	0.0010528	0.0010499	0.00104908	0.00105903	0.00106894	0.00107462	0.00108383	0.00109424	0.00110931	0.00112078	0.00113275	0.00114801	0.00115977	0.00117189	0.00118371	0.00119474	0.00120511	0.00121542	0.00122428	0.00123146	0.00123635	0.00124168	0.0012443	0.00124788	0.00125016	0.00125268	0.00125407	0.00125446	0.00125518	0.00125471	0.00125345	0.00125287	0.0012521	0.00125063	0.00125056	0.00125128	0.00125224	0.0012539	0.00125597	0.0012582	0.00126058	0.00126352	0.00126615	0.00126788	0.00126956	0.00127042	0.00127051	0.00127026
	-0.00122116	-0.00119445	-0.00120101	-0.00120566	-0.00120099	-0.00119633	-0.0011929	-0.00118603	-0.00117786	-0.0011729	-0.00116727	-0.00116115	-0.00115713	-0.0011513	-0.00114725	-0.00114312	-0.00114036	-0.00113694	-0.00113254	-0.00112893	-0.00112445	-0.00111888	-0.0011127	-0.00110566	-0.00109755	-0.00109001	-0.00108064	-0.00106991	-0.00105934	-0.00104653	-0.00103272	-0.001019	-0.0010056	-0.000990398	-0.000974681	-0.000958491	-0.000941439	-0.000924637	-0.000906848	-0.000888344	-0.000868986	-0.000849775	-0.000829784	-0.000808707	-0.000787495	-0.000765983	-0.000743858	-0.000721649	-0.000699041
	-0.00184371	-0.0019212	-0.00199896	-0.00208955	-0.00213866	-0.00222892	-0.00231061	-0.00236979	-0.00242934	-0.00248519	-0.00252621	-0.00258172	-0.00260859	-0.00261625	-0.00261148	-0.00260182	-0.00258317	-0.00255224	-0.00251792	-0.0024763	-0.00243059	-0.00238109	-0.00231927	-0.00226572	-0.00220117	-0.00213482	-0.00207155	-0.00200799	-0.00194116	-0.00186729	-0.00179371	-0.00172029	-0.00164704	-0.00157766	-0.00150704	-0.00143872	-0.00137248	-0.00130824	-0.00124906	-0.00119349	-0.00113925	-0.00108738	-0.00103175	-0.000977377	-0.000923292	-0.000866734	-0.000807041	-0.000746087	-0.000687448
	0.000827994	0.000846904	0.000799663	0.000791476	0.000778892	0.000776181	0.000784815	0.000801994	0.000823167	0.000845701	0.000875421	0.000907048	0.000939079	0.000967555	0.00100132	0.00103597	0.00106819	0.00110213	0.00113467	0.00116939	0.00120406	0.00123746	0.00126977	0.00130001	0.00133111	0.00136193	0.00139103	0.0014167	0.00144114	0.00146446	0.00148636	0.00150695	0.00152678	0.0015459	0.00156325	0.0015808	0.00159676	0.001613	0.00162847	0.00164389	0.00165863	0.00167273	0.00168593	0.00169859	0.00171134	0.00172245	0.0017337	0.00174317	0.0017507
	0.0153358	0.0153399	0.0153757	0.0154085	0.015452	0.0155053	0.0155596	0.0156076	0.0156608	0.0157259	0.0157819	0.0158381	0.0158838	0.0159292	0.0159635	0.0160007	0.0160259	0.0160532	0.0160694	0.0160749	0.0160712	0.0160609	0.0160484	0.0160305	0.0160037	0.0159741	0.01594	0.0158963	0.0158503	0.0158015	0.0157501	0.0156997	0.015651	0.0156015	0.0155536	0.0155101	0.0154693	0.015428	0.0153897	0.0153503	0.015313	0.0152745	0.0152381	0.0151986	0.0151593	0.0151225	0.0150824	0.0150429	0.0150026
	0.00126259	0.00123187	0.00113896	0.00105823	0.00101428	0.000964717	0.000915921	0.000864313	0.000816656	0.00077946	0.000742721	0.000702047	0.000666234	0.000637853	0.000608582	0.000584936	0.000570351	0.000563274	0.000565145	0.000577107	0.000597676	0.000626793	0.000663324	0.00070841	0.000755995	0.000807708	0.000860302	0.000916363	0.000968629	0.00102331	0.00107213	0.00111797	0.0011581	0.00119888	0.001236	0.00127044	0.00130513	0.00133741	0.00136813	0.00139864	0.00142895	0.00145908	0.00148847	0.00152055	0.00155018	0.00158021	0.00161062	0.00163931	0.0016664
	-0.00293259	-0.00293088	-0.00298038	-0.00300063	-0.00302534	-0.00304433	-0.00306187	-0.00308424	-0.00310596	-0.00312949	-0.00315532	-0.00317637	-0.00319719	-0.00321783	-0.00323981	-0.00326423	-0.00328549	-0.003309	-0.00332921	-0.003351	-0.0033731	-0.00339298	-0.00341237	-0.00342951	-0.00344598	-0.00345852	-0.00346917	-0.00347815	-0.00348489	-0.0034896	-0.00349075	-0.00348866	-0.00348299	-0.00347278	-0.00345873	-0.00344057	-0.00341892	-0.00339549	-0.00336987	-0.00334221	-0.00331321	-0.00328294	-0.00325177	-0.00322047	-0.00318835	-0.00315709	-0.00312688	-0.00309809	-0.00306998
	0.00213239	0.0020366	0.00194274	0.0018657	0.00179752	0.00173862	0.00169587	0.00166667	0.00164795	0.00163793	0.00163411	0.00163866	0.00164957	0.00166974	0.00169723	0.00172969	0.00176799	0.00180945	0.00185514	0.00190367	0.0019532	0.00200156	0.00204635	0.00209171	0.00213048	0.00216685	0.0021978	0.00222444	0.00224267	0.00225628	0.0022662	0.00226955	0.00226696	0.00225938	0.00224808	0.00223053	0.00220803	0.00218213	0.00215311	0.00212082	0.00208588	0.00204917	0.00201082	0.00197227	0.00193255	0.00189239	0.00185306	0.0018145	0.00177638
	0.0068046	0.00699856	0.00708697	0.00717398	0.00727653	0.00736437	0.00744796	0.007529	0.00759429	0.00764881	0.00770247	0.00774299	0.00777162	0.00779809	0.00780632	0.00780911	0.0078002	0.00778569	0.00776131	0.00772982	0.00769107	0.00764944	0.0076021	0.00754978	0.00750288	0.0074589	0.00741386	0.00737487	0.00734045	0.00730525	0.00727407	0.00724272	0.00721196	0.00718029	0.00714432	0.00710848	0.0070734	0.00703518	0.00699284	0.00694667	0.00689875	0.00684976	0.00679754	0.00674231	0.00668588	0.00662622	0.00656459	0.00649806	0.0064314
	0.0183034	0.0180728	0.0178894	0.0176419	0.0173967	0.0171525	0.016887	0.016604	0.0163015	0.0160078	0.0157037	0.0153825	0.0150541	0.0147254	0.0143963	0.0140601	0.013716	0.0133794	0.0130473	0.0127134	0.012385	0.012068	0.0117591	0.0114634	0.0111778	0.0109096	0.010666	0.0104405	0.0102287	0.0100425	0.00987818	0.0097325	0.00960702	0.00949889	0.00940146	0.00932081	0.00924585	0.00918085	0.00912136	0.00906068	0.00900852	0.00895914	0.00891235	0.00886715	0.00882582	0.00878655	0.00874922	0.00871443	0.00868277
	0.0111398	0.0111066	0.0110908	0.0110675	0.0110433	0.01102	0.010994	0.010968	0.0109414	0.0109136	0.0108829	0.0108512	0.0108167	0.0107789	0.010739	0.010696	0.0106522	0.0106029	0.0105498	0.0104936	0.0104329	0.0103681	0.0102991	0.0102276	0.0101549	0.0100804	0.0100054	0.00993036	0.00985634	0.00978279	0.0097113	0.00964208	0.00957598	0.00951213	0.0094519	0.0093944	0.00933998	0.00928763	0.00923828	0.00919134	0.00914557	0.00910175	0.0090599	0.00902034	0.00898216	0.00894509	0.00890894	0.00887422	0.00883999
	0.00483485	0.0052651	0.00535865	0.00547627	0.00554578	0.00558194	0.00560016	0.00558235	0.00554123	0.00547751	0.00536759	0.00522902	0.00507876	0.00491007	0.0047137	0.00448277	0.00421976	0.00393737	0.00364899	0.00333611	0.00300848	0.00266816	0.00233086	0.00200158	0.00166645	0.00134348	0.0010313	0.000728729	0.000434763	0.000161365	-9.76304e-05	-0.000339585	-0.000575786	-0.000802977	-0.00101097	-0.00120671	-0.00138775	-0.00155527	-0.00170376	-0.00183307	-0.00193838	-0.00203209	-0.00210905	-0.00216899	-0.0022102	-0.00223948	-0.00225487	-0.00225727	-0.00224225
	0.0020874	0.00209718	0.00208245	0.00203799	0.00200912	0.00197481	0.00193406	0.00188789	0.00183013	0.00176685	0.00169634	0.0016195	0.00154152	0.00145754	0.00137119	0.00128885	0.00120631	0.00112294	0.00104137	0.000962499	0.000885366	0.000810268	0.00073795	0.000667081	0.000598421	0.000530809	0.000464563	0.000399531	0.000334377	0.000269891	0.000207514	0.000145952	8.65417e-05	2.87488e-05	-2.85656e-05	-8.41497e-05	-0.000138145	-0.000190678	-0.000241566	-0.000290932	-0.000339173	-0.00038554	-0.000429627	-0.000471062	-0.000509507	-0.000546675	-0.000581907	-0.000616291	-0.000648933
	0.00652195	0.00650421	0.00647289	0.00644378	0.00642188	0.00640591	0.00639089	0.00637644	0.00636065	0.00634854	0.00633073	0.00632011	0.00630796	0.00628923	0.0062683	0.00623901	0.00620553	0.00616692	0.00612243	0.00607371	0.00602352	0.00596663	0.00590654	0.00584118	0.00577356	0.00570509	0.00563257	0.00556016	0.00548783	0.0054146	0.00534103	0.00526577	0.00518897	0.00511337	0.00503635	0.00495802	0.00487848	0.00479901	0.00471845	0.00463653	0.00455551	0.00447425	0.00439416	0.00431449	0.00423617	0.00415882	0.00408423	0.00401164	0.0039418
	-0.00334795	-0.00332361	-0.00330113	-0.00328091	-0.00325989	-0.00323977	-0.00322445	-0.00320828	-0.00319237	-0.00318475	-0.00317904	-0.00317293	-0.00316931	-0.00316607	-0.00316458	-0.0031645	-0.00316261	-0.00316162	-0.00316062	-0.00315962	-0.00315861	-0.00315857	-0.00315907	-0.00315973	-0.00316083	-0.0031623	-0.00316385	-0.00316521	-0.00316714	-0.00316887	-0.00317202	-0.00317446	-0.00317625	-0.00317809	-0.00317955	-0.00318107	-0.00318169	-0.00318147	-0.00318084	-0.00317877	-0.00317573	-0.00317092	-0.00316629	-0.00316102	-0.00315438	-0.0031472	-0.00313879	-0.00312981	-0.00311986
	-0.00572234	-0.00583527	-0.00611589	-0.00642046	-0.00674631	-0.00702739	-0.00728435	-0.00754284	-0.00777413	-0.00796159	-0.00813484	-0.00826113	-0.00835655	-0.00844569	-0.00850507	-0.00854431	-0.00857069	-0.00858644	-0.00859003	-0.00858948	-0.00857954	-0.00856711	-0.00856049	-0.00856149	-0.00856919	-0.00857105	-0.00859485	-0.00862078	-0.00865491	-0.00869844	-0.0087426	-0.00879492	-0.00886203	-0.00892651	-0.00898859	-0.00905185	-0.00911127	-0.00916874	-0.0092151	-0.00926028	-0.00929402	-0.00932002	-0.00933602	-0.00934272	-0.00933938	-0.00932931	-0.00931294	-0.0092894	-0.00925791
[truncated: 5,000 more columns]
