# Supplementary material for: Sensory prediction errors in the human midbrain signal identity violations independent of perceptual distance
Source: eLife. 2019 Apr 5;8:e43962. doi: 10.7554/eLife.43962 (PMC6450666; doi:10.7554/eLife.43962)
Supplement: Figure 2—figure supplement 2—source data 2. [file elife-43962-fig2-figsupp2-data2.xlsx]

## Sheet: Figure 2-suppl 2-Source Data 2
Sniff amplitude
Subject	No reversal	within-catgeory	between-category
1	0.530816	0.588118	0.499036
2	0.509021	0.528282	0.503231
3	0.48088	0.569618	0.555054
4	0.371869	0.406089	0.399536
5	0.506322	0.544793	0.507757
6	0.485036	0.522428	0.517153
7	0.130055	0.324099	0.168437
8	0.0598555	0.0745465	0.0443421
9	0.313367	0.368618	0.340266
10	0.461458	0.575062	0.456898
11	0.595566	0.638866	0.56934
12	0.362654	0.29813	0.441728
13	0.161817	0.130448	0.127265
14	0.497682	0.517847	0.622847
15	0.158861	0.184496	0.147711
16	0.324286	0.386711	0.343942
17	0.260804	0.278686	0.117918
