# Supplementary material for: Sensory prediction errors in the human midbrain signal identity violations independent of perceptual distance
Source: eLife. 2019 Apr 5;8:e43962. doi: 10.7554/eLife.43962 (PMC6450666; doi:10.7554/eLife.43962)
Supplement: Figure 2—figure supplement 2—source data 3. [file elife-43962-fig2-figsupp2-data3.xlsx]

## Sheet: Figure 2-suppl 2-Source Data 3
Sniff latency
Subject	No reversal	within-catgeory	between-category
1	1.279	1.454	1.14
2	2.288	2.287	2.177
3	2.268	2.379	3.197
4	1.728	1.84	2.786
5	2.264	2.611	1.844
6	2.229	2.33	2.264
7	1.421	3.739	1.738
8	1.506	1.13	2.204
9	2.021	1.906	2.212
10	2.262	2.319	1.925
11	2.611	2.431	2.427
12	2.76	2.59	2.745
13	2.622	2.174	2.272
14	3.904	3.989	3.812
15	3.104	2.897	3.197
16	3.025	3.045	3.745
17	1.768	2.258	2.674
