# Supplementary material for: Sensory prediction errors in the human midbrain signal identity violations independent of perceptual distance
Source: eLife. 2019 Apr 5;8:e43962. doi: 10.7554/eLife.43962 (PMC6450666; doi:10.7554/eLife.43962)
Supplement: Figure 4—source data 1. [file elife-43962-fig4-data1.xlsx]

## Sheet: Figure 4-Source Data 1
Parameter estimates for identity PE in midbrain
Subject	PE within	PE between
1	0.313952	0.106616
2	0.14008	0.16963
3	-0.0868605	0.0375871
4	-0.0260574	-0.109289
5	-0.229517	0.297959
6	0.103147	0.215667
7	0.466209	-0.0405819
8	-0.291986	0.13718
9	0.357685	0.107539
10	-0.282496	0.167186
11	0.0541029	0.139799
12	0.363621	0.298965
13	0.000375833	0.0656155
14	0.676435	0.657897
15	0.063781	-0.0278847
16	0.334133	0.190375
17	0.086323	-0.0888233
18	0.426539	0.21226
19	0.221557	0.0631111
BOLD responses before, during and after reversals in midbrain
	Trials from within-catgeory reversal						Trials from between-catgeory reversal
Subject	-2	-1	0	1	2		-2	-1	0	1	2
1	0.454157	0.597792	1.03383	0.497582	0.128736		0.560258	0.379082	0.908814	0.663629	0.744953
2	2.00193	0.756644	0.761373	0.860392	0.072835		0.405146	1.15887	1.59764	0.685424	1.36668
3	-0.515176	0.213291	0.199531	-0.368771	0.631564		-0.0706858	0.406224	0.308308	0.643248	-0.172871
4	-0.407189	0.300064	-0.29751	-0.597693	-1.13158		-0.0652701	0.170909	-0.23643	0.0413754	0.370651
5	-0.023744	-0.359102	-0.339751	-0.0043388	-0.447637		-0.043748	0.584996	0.656581	-0.0511882	-0.328066
6	0.907305	0.697113	1.52135	1.57511	1.73551		0.864858	1.15002	1.45392	0.647067	0.392483
7	-0.657085	-0.158237	0.623595	-0.389661	-1.12619		-0.0678477	0.121015	-0.406136	-0.189778	-0.599638
8	1.14288	2.21374	1.72584	1.80174	3.45991		1.09217	2.21288	1.86768	1.75305	1.56407
9	0.493408	0.236779	0.931626	-0.0281636	-0.321784		0.391696	-0.0896484	0.275747	0.0132122	-0.0694601
10	0.371748	0.430064	0.398856	0.511851	1.65841		1.10856	0.14295	0.825444	0.554214	0.389903
11	-0.674763	-0.392123	-0.12405	-0.122607	-0.729609		-0.787862	0.335632	0.136629	-0.161312	0.058716
12	0.58993	1.40168	1.51295	0.507418	0.182755		0.95805	0.22718	1.551	1.18302	0.469203
13	0.246524	0.0977897	0.311927	0.445774	0.637472		0.0941382	0.264212	0.5494	0.228345	1.03346
14	-0.399644	-0.0743125	1.73902	-0.301527	-0.106995		1.28928	0.575152	2.03587	-0.00890907	0.66166
15	0.434567	-0.214485	-0.0736212	0.566193	0.00996567		0.128923	-0.0899628	0.197603	-0.221693	0.391341
16	-1.38792	-0.734589	0.110728	0.0534267	-1.02384		-0.75323	-0.699925	-0.131826	-0.688195	-0.0890142
17	0.227957	1.32431	0.857364	-1.57109	0.581029		0.237121	0.346437	0.314334	0.383243	0.555909
18	-1.00822	0.0998944	1.05915	-0.819896	-0.312529		0.171982	-0.12014	0.49156	0.339228	0.106325
19	0.357795	-0.0828483	0.660429	0.258128	0.415292		-0.519557	0.717702	0.223272	-0.973223	0.303947
