# Supplementary material for: Sensory prediction errors in the human midbrain signal identity violations independent of perceptual distance
Source: eLife. 2019 Apr 5;8:e43962. doi: 10.7554/eLife.43962 (PMC6450666; doi:10.7554/eLife.43962)
Supplement: Figure 4—source data 2. [file elife-43962-fig4-data2.xlsx]

## Sheet: Figure 4-Source Data 2
Parameter estimates for identity PE in posterior OFC
Subject	PE within	PE between
1	0.313952	0.150638
2	0.14008	-0.0644401
3	-0.0868605	0.0728212
4	-0.0260574	0.0061978
5	-0.229517	0.1375
6	0.103147	0.0544071
7	0.466209	0.126827
8	-0.291986	0.0834476
9	0.357685	-0.0436051
10	-0.282496	0.138252
11	0.0541029	0.00940856
12	0.363621	0.0634593
13	0.000375833	0.207093
14	0.676435	0.0438161
15	0.063781	0.0574214
16	0.334133	0.145844
17	0.086323	0.0959306
18	0.426539	-0.0126916
19	0.221557	0.0323791
BOLD responses before, during and after reversals in posterior OFC
	Trials from within-catgeory reversal						Trials from between-catgeory reversal
Subject	-2	-1	0	1	2		-2	-1	0	1	2
1	0.583438	0.544478	0.55913	0.34809	0.595683		0.240111	0.509837	0.795174	0.444062	0.365778
2	0.15845	0.398012	0.269947	0.161352	0.113486		0.78009	0.477872	0.357038	0.46653	0.71857
3	-0.0353632	0.340053	0.784223	-0.192002	0.145486		0.374366	0.853643	0.577551	0.385747	0.175879
4	0.141211	0.444999	0.382098	0.148814	0.364241		0.28219	0.516655	0.311643	0.213195	0.179012
5	0.285907	0.076813	0.571906	0.546497	0.286076		0.507064	0.506927	0.698864	0.474139	0.142555
6	0.162155	0.935672	1.65456	0.699215	1.06937		0.281132	0.782723	0.844111	0.729394	0.859908
7	-0.319876	-0.0502746	0.397718	0.0751654	-0.525853		-0.245665	-0.0655403	0.228874	0.456128	0.277879
8	0.742548	0.909235	0.584103	0.955931	0.846839		0.670182	0.742771	0.999679	0.769632	0.588677
9	0.495146	0.129217	0.272111	0.669171	0.352732		0.0553293	0.195893	0.167869	0.275582	0.458959
10	0.260125	0.444884	0.408758	0.346809	0.467681		0.235306	-0.281734	0.510103	0.381441	0.0748097
11	0.183736	0.23587	-0.0402297	0.287248	0.284295		-0.0517253	0.0374296	0.131572	0.281949	0.148718
12	0.204063	0.330931	0.340064	0.416461	0.374997		0.464288	0.25251	0.496692	0.553138	0.100159
13	0.931204	0.938103	1.21905	1.17543	1.12836		0.751381	0.402989	1.4192	1.13596	1.14123
14	-0.0151427	-0.435995	-0.0295876	0.652228	-0.176171		0.373664	-0.345223	0.12196	0.14668	0.0904076
15	0.398201	0.163316	0.385975	0.638204	0.193136		0.442833	0.522484	0.507657	0.319078	0.467941
16	-0.709022	-0.76364	-0.528628	0.0616079	-0.32219		-0.276134	-0.369944	0.000220613	-0.190669	-0.203114
17	0.136826	0.584205	0.812517	-0.231979	1.0255		0.508359	0.778137	0.436191	0.454562	-0.338259
18	-0.148349	-0.161249	0.487303	-0.0260101	0.216952		-0.115425	0.285898	0.0429037	0.329504	0.0316652
19	0.0915213	0.0594385	0.370107	-0.0234008	-0.0400869		-0.216443	0.00193411	-0.0399877	-0.142953	-0.436287
