# Supplementary material for: Sensory prediction errors in the human midbrain signal identity violations independent of perceptual distance
Source: eLife. 2019 Apr 5;8:e43962. doi: 10.7554/eLife.43962 (PMC6450666; doi:10.7554/eLife.43962)
Supplement: Figure 4—source data 3. [file elife-43962-fig4-data3.xlsx]

## Sheet: Figure 4-Source Data 3
Parameter estimates for identity PE in piriform cortex
Subject	PE within	PE between
1	0.0347173	0.230284
2	0.253371	0.0345183
3	0.207748	-0.0136093
4	0.0279464	-0.00723127
5	0.0684395	0.152493
6	0.610545	0.277742
7	-0.106896	-0.214247
8	0.294673	-0.175306
9	-0.0733759	-0.252586
10	0.153616	0.232891
11	-0.710516	0.0505
12	0.0930196	0.113306
13	0.245734	0.324406
14	0.405458	0.461879
15	0.257875	0.216531
16	-0.175054	0.304518
17	0.36353	0.0491264
18	0.19937	0.101988
19	0.380314	0.0112023
BOLD responses before, during and after reversals in piriform cortex
	Trials from within-catgeory reversal						Trials from between-catgeory reversal
Subject	-2	-1	0	1	2		-2	-1	0	1	2
1	1.53524	1.18809	1.3088	1.38289	1.3877		0.466744	1.08845	1.6979	0.800413	1.38914
2	-0.831876	-0.761624	0.148986	-0.652904	-0.546104		-0.315646	-0.412628	-0.264928	-0.0271628	-0.54065
3	-0.44118	1.00826	1.63925	-0.349957	1.83581		1.64123	1.53775	1.20915	1.7422	0.927111
4	-0.355297	0.510515	0.483616	0.0874376	-0.0810185		0.595184	0.657218	0.386907	0.402155	0.435939
5	0.851863	0.0254972	0.351143	0.739349	0.0301398		0.0387277	-0.203546	0.589018	0.216323	0.493414
6	1.62013	1.59389	3.3019	2.03635	1.83993		1.38412	1.8766	2.39462	2.12979	1.27021
7	-0.190273	0.277669	-0.111133	-0.575442	-0.804807		1.66182	0.775408	-0.273123	0.13255	-0.105979
8	1.33002	2.70407	2.21918	0.900101	3.33405		1.55486	1.04377	1.55629	2.17642	1.87603
9	-0.148801	0.502624	0.207212	0.0595278	1.28199		0.106753	-0.0726435	-0.132222	0.661946	0.6683
10	1.01105	0.602212	1.51176	1.48841	1.21774		0.747531	0.54671	1.30642	1.24278	0.315571
11	0.0288228	0.288003	-0.891032	0.206423	1.07581		-0.0563918	0.662184	0.595485	0.167108	0.938439
12	0.514951	1.34755	1.56236	1.21793	1.4076		1.20646	1.19044	1.47953	1.37403	1.00506
13	1.11953	0.643252	1.3817	1.12363	0.897309		0.840992	0.176947	1.74693	1.11634	1.31759
14	0.157305	0.457867	0.961913	-0.529958	0.224034		1.05257	0.464671	1.773	-0.00596443	1.25596
15	0.3535	-0.698259	0.343225	0.395321	0.416691		-0.380243	-0.656317	-0.0618427	-0.01179	-0.299317
16	-0.963436	-2.52429	0.521457	0.168216	0.847809		0.751571	1.14732	0.316321	0.0574018	-0.451142
17	0.995797	2.20524	2.63869	-0.26581	2.89397		1.17216	0.676888	1.39341	1.51281	1.26241
18	-0.0867534	0.459931	0.865318	-0.150186	0.197748		0.744004	0.359774	0.683777	0.333785	0.615669
19	0.306106	1.06746	2.10708	-0.684646	0.24563		1.38367	1.08288	0.454356	0.892203	0.666905
