# Supplementary material for: Sensory prediction errors in the human midbrain signal identity violations independent of perceptual distance
Source: eLife. 2019 Apr 5;8:e43962. doi: 10.7554/eLife.43962 (PMC6450666; doi:10.7554/eLife.43962)
Supplement: Figure 4—source data 4. [file elife-43962-fig4-data4.xlsx]

## Sheet: Figure 4-Source Data 4
Parameter estimates for identity PE in amygdala
Subject	PE within	PE between
1	0.159424	0.261808
2	0.0977534	0.184466
3	0.0448852	0.00761512
4	0.218204	-0.291766
5	0.0718952	0.47187
6	0.68803	0.246925
7	0.399688	0.158767
8	0.127228	-0.000954849
9	-0.0708407	0.00116453
10	-0.422029	0.356479
11	-0.175879	-0.0962167
12	0.132174	0.118421
13	0.358246	0.299992
14	0.651938	0.378942
15	0.0819888	0.266368
16	0.182119	0.212264
17	-0.191314	0.168221
18	0.172692	0.0841533
19	0.338038	0.489063
BOLD responses before, during and after reversals in amygdala
	Trials from within-catgeory reversal						Trials from between-catgeory reversal
Subject	-2	-1	0	1	2		-2	-1	0	1	2
1	0.598513	0.538255	0.854926	0.650527	0.89318		-0.137565	0.335093	0.99797	0.0988781	0.288824
2	0.678917	0.394859	0.562081	0.356684	0.0634102		0.165367	0.449114	1.13032	0.834769	0.749851
3	-0.38299	0.421707	1.17454	0.230984	1.7		1.11517	1.3345	0.951632	1.30663	0.644797
4	0.39512	0.654667	1.15803	0.54161	0.210293		0.869936	1.14973	0.116703	0.92541	0.492675
5	0.933091	0.0806471	0.459935	0.61202	0.0496205		0.00389662	-0.113688	1.39907	0.326392	0.627574
6	0.991454	1.79493	3.66379	2.02085	1.64061		1.67958	2.17524	2.68746	2.73264	1.92924
7	-1.15076	-0.0504878	0.114561	-0.506741	-1.06693		-0.715227	-0.292872	-0.245375	-0.0411967	-0.92982
8	1.64869	3.45039	2.65924	2.25204	3.40977		2.07318	2.05704	2.26091	2.22651	1.62441
9	0.562444	0.299876	0.822083	1.01862	1.45408		1.26112	0.280052	0.854918	0.781467	1.22088
10	1.3272	0.0932455	0.144051	1.91882	1.62298		1.16328	-0.199807	1.60158	1.71738	0.358952
11	-0.828705	-0.00304837	-0.572097	0.605623	-0.299847		-0.61513	0.205682	-0.141816	0.33081	0.256719
12	0.8068	2.23774	2.13654	2.00199	1.95638		1.31848	1.5536	2.11353	2.32594	1.57478
13	2.32452	1.61568	2.93772	2.13092	2.19784		1.74018	1.28429	2.82127	2.51933	2.50835
14	0.499171	0.203751	1.93545	0.253125	0.531782		0.966233	0.72629	1.71223	-0.0400832	1.78811
15	0.561563	0.108825	0.632054	1.84924	0.358213		0.191099	0.283085	0.586422	0.347658	0.0320081
16	-1.47357	-0.945282	-0.20289	-0.190487	-0.790871		0.0500771	-0.71966	-0.00265256	-0.145081	-0.100973
17	-0.250967	2.63517	1.22081	-0.900205	1.15153		0.488117	0.913658	1.47473	1.63869	1.03633
18	-0.697748	-0.291343	0.931985	-0.185419	0.389389		1.27598	1.12643	0.916748	0.236296	0.764601
19	0.64745	0.477297	1.57545	0.898986	1.2698		0.0392448	0.440083	1.48453	-0.458727	0.481915
