# Supplementary material for: Sensory prediction errors in the human midbrain signal identity violations independent of perceptual distance
Source: eLife. 2019 Apr 5;8:e43962. doi: 10.7554/eLife.43962 (PMC6450666; doi:10.7554/eLife.43962)
Supplement: Figure 5—source data 1. [file elife-43962-fig5-data1.xlsx]

## Sheet: Figure 5-Source Data 1
Parameter estimates for responses on reversal trials modulated and unmodulated by perceptual distance
	midbrain		OFC		piriform cortex		amygdala
Subject	modulated	unmodulated	modulated	unmodulated	modulated	unmodulated	modulated	unmodulated
1	0.279576	0.305072	0.264024	0.238725	0.533824	0.357244	0.491545	0.470722
2	0.397087	0.36938	-0.0944063	-0.119113	0.0780113	0.217085	0.302045	0.301047
3	-0.087269	-0.0252371	0.0133762	0.0976706	-0.38639	-0.160976	-0.147329	-0.0190254
4	0.0677469	0.0638257	0.0461694	0.0644769	0.150481	0.204543	-0.196303	-0.015994
5	0.254978	0.206572	0.139276	0.176992	0.219102	0.247271	0.516016	0.530309
6	0.412638	0.449742	0.173785	0.297929	0.452216	0.614845	0.408091	0.567555
7	-0.215228	0.00903972	0.169565	0.266614	-0.642406	-0.587901	0.284887	0.437052
8	0.0631625	0.0914328	0.0198666	0.0792276	-0.385978	0.0178167	0.0492334	0.302892
9	0.454094	0.351372	-0.039137	-0.0678597	-0.356269	-0.351583	0.163207	0.0836983
10	0.109735	0.0599484	0.212753	0.227959	0.52708	0.51134	0.342728	0.307871
11	0.40087	0.337488	-0.117381	-0.0648831	-0.0711561	-0.198448	-0.0419466	-0.178737
12	0.729492	0.747326	0.0661781	-0.00666111	0.284594	0.249082	0.230855	0.166196
13	0.284062	0.307302	0.310234	0.330836	0.612374	0.719656	0.744872	0.879532
14	0.948096	1.26177	0.018384	0.0616688	0.801442	0.809956	0.661402	0.922263
15	-0.175418	-0.0407731	-0.0301743	0.0128538	0.133802	0.214605	-0.178081	0.121944
16	0.483818	0.506982	0.0776515	0.0675792	0.327498	0.358317	0.402653	0.378364
17	-0.20769	-0.161114	-0.0640176	0.00445678	0.418432	0.496505	-0.169202	-0.332635
18	0.497266	0.610394	-0.0102019	0.0281994	0.238728	0.328	0.219805	0.293155
19	0.473308	0.421616	0.197742	0.170286	0.751545	0.720906	0.851205	0.827262
	0.272122	0.30906	0.0712468	0.0982609	0.194049	0.250961	0.259773	0.318078
